# Supplementary material for: Early and mature Achromobacter xylosoxidans biofilm in cystic fibrosis and non-cystic fibrosis isolates: dynamics and response to clinically relevant antibiotics
Source: Biofilm. 2026 Jun 15;12:100375. doi: 10.1016/j.bioflm.2026.100375 (PMC13292680; doi:10.1016/j.bioflm.2026.100375)
Supplement: Multimedia component 1 [file mmc1.xlsx]

## Sheet: Supplementary Table 1
	Supplementary Table 1. Characteristics of Achromobacter strains and results of phenotypic assays, including biofilm formation index (BFI), viable cell counts, antimicrobial susceptibility testing, and dynamic biofilm coverage (with or without antibiotics).
	Characteristics of Achromobacter strains								Early adhesion phenotype		Mature biofilm viable biomass		Biofilm dynamics in a continuous-flow microfluidic system			Planktonic antimicrobial susceptibility profile									Effects of sub-inhibitory antibiotic concentrations on A. xylosoxidans biofilm formation (24 and 48 h) and antibiotic activity against preformed biofilms under dynamic conditions
	Strain designation	Date of collection	Country	City	Patient CF/non-CF	Sample	Species	nrdA allele	BFI (2 h) mean	BFI (4 h) mean	CFU count (48 h) mean (CFU/mL)	CFU count (48 h) mean (CFU/cm2)	Biofilm coverage at 24 h (mean) (%)	Biofilm coverage at 48 h (mean) (%)	Biofilm coverage at 72 h (mean) (%)	TRS		PIT		MER		IMI		FDC	Biofilm coverage at 24 h (%) 0.5 x MIC TRS (mean)	Biofilm coverage at 48 h (%) 0.5 x MIC TRS (mean)	Biofilm coverage 10 x MIC TRS (mean)	Biofilm coverage at 24 h (%) 0.5 x MIC PIT (mean)	Biofilm coverage at 48 h (%) 0.5 x MIC PIT (mean)	Biofilm coverage 10 x MIC PIT (mean)	Biofilm coverage at 24 h (%) 0.5 x MIC MER (mean)	Biofilm coverage at 48 h (%) 0.5 x MIC MER (mean)	Biofilm coverage 10 x MIC MER (mean)	Biofilm coverage at 24 h (%) 0.5 x MIC IMI (mean)	Biofilm coverage at 48 h (%) 0.5 x MIC IMI (mean)	Biofilm coverage 10 x MIC IMI (mean)	Biofilm coverage at 24 h (%) 0.5 x MIC FDC (mean)	Biofilm coverage at 48 h (%) 0.5 x MIC FDC (mean)	Biofilm coverage 10 x MIC FDC (mean)
																IZD (mm)	MIC (mg/L)	IZD (mm)	MIC (mg/L)	IZD (mm)	MIC (mg/L)	IZD (mm)	MIC (mg/L)	MIC (mg/L)
	2436	2014	France	Montpellier	CF	Sputum	A. xylosoxidans	36	20.06	20.17	8.13E+09	8.56E+09	-	-	-	-	-	-	-	-	-	-	-	-	-	-	-	-	-	-	-	-	-	-	-	-	-	-	-
	Ax P17-73	2014	France	Montpellier	CF	Sputum	A. xylosoxidans	36	20.13	20.14	1.44E+10	1.52E+10	18.1	33	51.7	6	-	11	-	6	-	34	-	-	-	-	-	-	-	-	-	-	-	-	-	-	-	-	-
	III 81	2013	France	Montpellier	CF	Sputum	A. xylosoxidans	38	18.37	20.13	1.93E+10	2.03E+10	13.4	29.4	54.2	40	-	23	-	19	-	35	-	-	-	-	-	-	-	-	-	-	-	-	-	-	-	-	-
	3443	2014	France	Montpellier	CF	Sputum	A. xylosoxidans	36	19.31	20.13	6.51E+09	6.85E+09	-	-	-	-	-	-	-	-	-	-	-	-	-	-	-	-	-	-	-	-	-	-	-	-	-	-	-
	5294	2014	France	Montpellier	CF	Sputum	A. xylosoxidans	37	19.49	20.08	2.01E+10	2.12E+10	-	-	-	-	-	-	-	-	-	-	-	-	-	-	-	-	-	-	-	-	-	-	-	-	-	-	-
	3463	2014	France	Montpellier	CF	Sputum	A. xylosoxidans	38	20.03	20.05	3.85E+09	4.05E+09	-	-	-	-	-	-	-	-	-	-	-	-	-	-	-	-	-	-	-	-	-	-	-	-	-	-	-
	83380	2018	France	Paris	CF	Sputum	A. xylosoxidans	356	18.81	16.30	4.82E+10	5.07E+10	-	-	-	-	-	-	-	-	-	-	-	-	-	-	-	-	-	-	-	-	-	-	-	-	-	-	-
	II 52	2013	France	Montpellier	CF	Sputum	A. xylosoxidans	37	19.45	11.18	1.24E+10	1.31E+10	-	-	-	-	-	-	-	-	-	-	-	-	-	-	-	-	-	-	-	-	-	-	-	-	-	-	-
	38134	2014	France	Paris	CF	Sputum	A. xylosoxidans	42	9.28	7.19	1.80E+11	1.89E+11	-	-	-	-	-	-	-	-	-	-	-	-	-	-	-	-	-	-	-	-	-	-	-	-	-	-	-
	37996	2014	France	Paris	CF	Sputum	A. xylosoxidans	36	12.06	6	2.87E+10	3.02E+10	-	-	-	-	-	-	-	-	-	-	-	-	-	-	-	-	-	-	-	-	-	-	-	-	-	-	-
	I 7	2012	France	Montpellier	CF	Sputum	A. xylosoxidans	40	5.68	5.77	4.83E+09	5.08E+09	-	-	-	-	-	-	-	-	-	-	-	-	-	-	-	-	-	-	-	-	-	-	-	-	-	-	-
	IV 76	2014	France	Montpellier	CF	Sputum	A. xylosoxidans	40	6.76	4.90	3.07E+10	3.23E+10	-	-	-	-	-	-	-	-	-	-	-	-	-	-	-	-	-	-	-	-	-	-	-	-	-	-	-
	38048	2014	France	Paris	CF	Sputum	A. xylosoxidans	36	5.94	4.75	5.60E+09	5.89E+09	-	-	-	-	-	-	-	-	-	-	-	-	-	-	-	-	-	-	-	-	-	-	-	-	-	-	-
	III 47	2013	France	Montpellier	CF	Sputum	A. xylosoxidans	40	10.12	3.77	1.72E+09	1.81E+09	-	-	-	-	-	-	-	-	-	-	-	-	-	-	-	-	-	-	-	-	-	-	-	-	-	-	-
	1049	2014	France	Montpellier	CF	Sputum	A. xylosoxidans	125	8.16	3.61	2.98E+09	3.14E+09	-	-	-	-	-	-	-	-	-	-	-	-	-	-	-	-	-	-	-	-	-	-	-	-	-	-	-
	Ax P6-20	2014	France	Montpellier	CF	Sputum	A. xylosoxidans	36	5.75	3.59	1.39E+09	1.46E+09	-	-	-	-	-	-	-	-	-	-	-	-	-	-	-	-	-	-	-	-	-	-	-	-	-	-	-
	V 81	2015	France	Montpellier	CF	Sputum	A. xylosoxidans	36	5.55	3.52	2.94E+10	3.09E+10	15.5	32.2	60.9	6	-	38	-	40	-	38	-	-	-	-	-	-	-	-	-	-	-	-	-	-	-	-	-
	38047	2014	France	Paris	CF	Sputum	A. xylosoxidans	38	6.19	3.24	1.09E+10	1.15E+10	-	-	-	-	-	-	-	-	-	-	-	-	-	-	-	-	-	-	-	-	-	-	-	-	-	-	-
	46758	2019	France	Paris	CF	Sputum	A. xylosoxidans	39	10.15	3.22	2.43E+09	2.56E+09	-	-	-	-	-	-	-	-	-	-	-	-	-	-	-	-	-	-	-	-	-	-	-	-	-	-	-
	5291	2014	France	Montpellier	CF	Sputum	A. xylosoxidans	36	17.63	3.06	3.62E+09	3.81E+09	-	-	-	-	-	-	-	-	-	-	-	-	-	-	-	-	-	-	-	-	-	-	-	-	-	-	-
	VII 13	2015	France	Montpellier	CF	Sputum	A. xylosoxidans	36	4.57	2.58	1.11E+10	1.17E+10	-	-	-	-	-	-	-	-	-	-	-	-	-	-	-	-	-	-	-	-	-	-	-	-	-	-	-
	44272	2018	France	Paris	CF	Sputum	A. xylosoxidans	36	4.98	2.55	3.42E+09	3.60E+09	-	-	-	-	-	-	-	-	-	-	-	-	-	-	-	-	-	-	-	-	-	-	-	-	-	-	-
	36928 PC	2014	France	Paris	CF	Sputum	A. xylosoxidans	43	4.29	2.35	3.92E+09	4.13E+09	-	-	-	-	-	-	-	-	-	-	-	-	-	-	-	-	-	-	-	-	-	-	-	-	-	-	-
	3078	2014	France	Montpellier	CF	Sputum	A. xylosoxidans	41	9.91	2.13	4.70E+08	4.95E+08	-	-	-	-	-	-	-	-	-	-	-	-	-	-	-	-	-	-	-	-	-	-	-	-	-	-	-
	2438	2014	France	Montpellier	CF	Sputum	A. xylosoxidans	36	13.71	2.10	4.24E+07	4.46E+07	-	-	-	-	-	-	-	-	-	-	-	-	-	-	-	-	-	-	-	-	-	-	-	-	-	-	-
	46851	2019	France	Paris	CF	Sputum	A. xylosoxidans	39	4.44	1.55	2.11E+10	2.22E+10	-	-	-	-	-	-	-	-	-	-	-	-	-	-	-	-	-	-	-	-	-	-	-	-	-	-	-
	Ax P3-52	2014	France	Montpellier	CF	Sputum	A. xylosoxidans	36	4.53	0.75	1.77E+11	1.86E+11	28.3	58.2	80	40	0.06	35	0.5	40	0.125	35	2	≤0.015	28.8	58.2	52.9	32.4	67.1	58.5	36.6	71.1	58.5	32.3	64.6	57.6	25.6	54	50.4
	II 1	2013	France	Montpellier	CF	Sputum	A. xylosoxidans	36	3.77	0.07	2.94E+10	3.09E+10	40	60.3	80.9	33	0.03	31	1	36	0.125	36	1	≤0.015	40.7	60.3	57.3	43.7	68.1	58.8	46	74.2	60.1	43.1	66.9	60.2	37.8	56.9	51.6
	1012239065	2020	France	Nîmes	Non-CF	Blood culture	A. xylosoxidans	36	17.52	20.07	5.34E+08	5.62E+08	11.5	29	42.5	35	0.125	33	0.5	38	0.125	34	2	0.03	11.6	27.9	-	13.6	33.4	-	15.7	38	-	13.4	31.5	-	11.1	26.6	-
	1009466247	2012	France	Nîmes	Non-CF	Ear-nose-throat sample	A. xylosoxidans	36	15.63	6.82	2.62E+10	2.76E+10	32.2	50.3	61.5	32	-	30	-	32	-	32	-	-	-	-	-	-	-	-	-	-	-	-	-	-	-	-	-
	1012066361	2020	France	Nîmes	Non-CF	Bone biopsy	A. xylosoxidans	36	8.80	6.71	2.70E+08	2.84E+08	-	-	-	-	-	-	-	-	-	-	-	-	-	-	-	-	-	-	-	-	-	-	-	-	-	-	-
	3554	2012	France	Montpellier	Non-CF	Sputum	A. xylosoxidans	39	7.71	3.81	1.80E+10	1.89E+10	-	-	-	-	-	-	-	-	-	-	-	-	-	-	-	-	-	-	-	-	-	-	-	-	-	-	-
	1013660657	2021	France	Nîmes	Non-CF	Implantable device	A. xylosoxidans	36	7.52	3.41	1.22E+10	1.28E+10	-	-	-	-	-	-	-	-	-	-	-	-	-	-	-	-	-	-	-	-	-	-	-	-	-	-	-
	1011608708	2020	France	Nîmes	Non-CF	Ear-nose-throat sample	A. xylosoxidans	111	8.01	3.27	1.94E+09	2.04E+09	-	-	-	-	-	-	-	-	-	-	-	-	-	-	-	-	-	-	-	-	-	-	-	-	-	-	-
	2022 AT1	2012	France	Montpellier	Non-CF	Endobronchial aspirate	A. xylosoxidans	269	5.18	2.95	4.28E+09	4.51E+09	-	-	-	-	-	-	-	-	-	-	-	-	-	-	-	-	-	-	-	-	-	-	-	-	-	-	-
	3224	2012	France	Montpellier	Non-CF	Bronchoalveolar fluid lavage	A. xylosoxidans	110	9.95	2.35	3.08E+08	3.24E+08	-	-	-	-	-	-	-	-	-	-	-	-	-	-	-	-	-	-	-	-	-	-	-	-	-	-	-
	1011683203	2020	France	Nîmes	Non-CF	Blood culture	A. xylosoxidans	40	6.16	2.27	1.89E+08	1.99E+08	-	-	-	-	-	-	-	-	-	-	-	-	-	-	-	-	-	-	-	-	-	-	-	-	-	-	-
	1009432404	2017	France	Nîmes	Non-CF	Distal airway secretions	A. xylosoxidans	38	14.55	2.20	1.98E+10	2.08E+10	-	-	-	-	-	-	-	-	-	-	-	-	-	-	-	-	-	-	-	-	-	-	-	-	-	-	-
	99172612433	NS	NS	NS	Non-CF	Skin and soft tissue biopsy	A. xylosoxidans	37	6.32	1.96	1.09E+11	1.15E+11	-	-	-	-	-	-	-	-	-	-	-	-	-	-	-	-	-	-	-	-	-	-	-	-	-	-	-
	5104	2013	France	Montpellier	Non-CF	Sputum	A. xylosoxidans	36	14.57	1.11	2.38E+09	2.51E+09	-	-	-	-	-	-	-	-	-	-	-	-	-	-	-	-	-	-	-	-	-	-	-	-	-	-	-
	1012317104	2020	France	Nîmes	Non-CF	Blood culture	A. xylosoxidans	126	4.49	0.17	4.01E+10	4.22E+10	-	-	-	-	-	-	-	-	-	-	-	-	-	-	-	-	-	-	-	-	-	-	-	-	-	-	-
	3413	2012	NS	NS	Non-CF	Sputum	A. xylosoxidans	39	4.43	0.12	1.61E+11	1.69E+11	60.1	72.3	90.3	6	-	32	-	33	-	35	-	-	-	-	-	-	-	-	-	-	-	-	-	-	-	-	-
	1013411758	2021	France	Alès	Non-CF	Bronchoalveolar fluid lavage	A. xylosoxidans	40	4.96	0.07	3.88E+09	4.08E+09	-	-	-	-	-	-	-	-	-	-	-	-	-	-	-	-	-	-	-	-	-	-	-	-	-	-	-
	4033	2013	France	Montpellier	Non-CF	Skin and soft tissue biopsy	A. xylosoxidans	113	4.88	0.05	3.84E+09	4.04E+09	-	-	-	-	-	-	-	-	-	-	-	-	-	-	-	-	-	-	-	-	-	-	-	-	-	-	-
	3405	2012	France	Montpellier	Non-CF	Sputum	A. xylosoxidans	39	4.03	0.03	2.65E+10	2.79E+10	-	-	-	-	-	-	-	-	-	-	-	-	-	-	-	-	-	-	-	-	-	-	-	-	-	-	-
	1008613222	2017	France	Nîmes	Non-CF	Ear-nose-throat sample	A. xylosoxidans	36	8.63	0	1.49E+08	1.57E+08	-	-	-	-	-	-	-	-	-	-	-	-	-	-	-	-	-	-	-	-	-	-	-	-	-	-	-
	4230	2013	NS	NS	Non-CF	Ear-nose-throat sample	A. xylosoxidans	36	9.58	0	1.51E+09	1.59E+09	-	-	-	-	-	-	-	-	-	-	-	-	-	-	-	-	-	-	-	-	-	-	-	-	-	-	-
	1010720520	2019	France	Nîmes	Non-CF	Skin and soft tissue biopsy	A. xylosoxidans	41	4.01	0	2.47E+09	2.60E+09	-	-	-	-	-	-	-	-	-	-	-	-	-	-	-	-	-	-	-	-	-	-	-	-	-	-	-
	4414	2012	France	Montpellier	Non-CF	Sputum	A. xylosoxidans	36	5.13	0	3.04E+09	3.20E+09	-	-	-	-	-	-	-	-	-	-	-	-	-	-	-	-	-	-	-	-	-	-	-	-	-	-	-
	1011836734	2020	France	Nîmes	Non-CF	Bronchoalveolar fluid lavage	A. xylosoxidans	36	8.10	0	3.80E+09	4.00E+09	-	-	-	-	-	-	-	-	-	-	-	-	-	-	-	-	-	-	-	-	-	-	-	-	-	-	-
	4318	2012	NS	NS	Non-CF	Distal airway secretions	A. xylosoxidans	36	6.28	0	3.81E+09	4.01E+09	-	-	-	-	-	-	-	-	-	-	-	-	-	-	-	-	-	-	-	-	-	-	-	-	-	-	-
	3281	2012	France	Montpellier	Non-CF	Eye	A. xylosoxidans	43	5.99	0	4.00E+09	4.21E+09	-	-	-	-	-	-	-	-	-	-	-	-	-	-	-	-	-	-	-	-	-	-	-	-	-	-	-
	1010540614	2019	France	Nîmes	Non-CF	Ear-nose-throat sample	A. xylosoxidans	36	9.05	0	5.40E+09	5.68E+09	-	-	-	-	-	-	-	-	-	-	-	-	-	-	-	-	-	-	-	-	-	-	-	-	-	-	-
	1012507679	2020	France	Nîmes	Non-CF	Bronchoalveolar fluid lavage	A. xylosoxidans	113	3.76	0	6.06E+09	6.38E+09	-	-	-	-	-	-	-	-	-	-	-	-	-	-	-	-	-	-	-	-	-	-	-	-	-	-	-
	5390	2012	France	Montpellier	Non-CF	Endobronchial aspirate	A. xylosoxidans	126	5.54	0	6.70E+09	7.05E+09	-	-	-	-	-	-	-	-	-	-	-	-	-	-	-	-	-	-	-	-	-	-	-	-	-	-	-
	5132	2012	France	Montpellier	Non-CF	Endobronchial aspirate	A. xylosoxidans	111	1.43	0	5.34E+10	5.62E+10	47.7	66.5	80.7	39	0.06	34	0.25	34	0.125	32	2	≤0.015	48.2	66	59.5	52.4	71.4	64.4	54.8	73.4	65.3	50	67	65.5	45.2	63.2	57.6
	1195	2012	France	Montpellier	Non-CF	Rectum	A. xylosoxidans	36	3.01	0	6.00E+11	6.32E+11	66.6	78.3	94.9	40	0.06	33	0.5	36	0.125	33	2	≤0.015	66.4	79.3	72.2	66.4	80.5	77.1	70.2	82.3	77.4	68	80.7	75.7	65.4	74.9	68.6
	Green, orange, and red boxes in the “BFI 4 h mean” column represent isolate classification based on their mean values of Biofilm Formation Index at 4 h, as described by Boudet et al. [27]: non-adherent (mean BFI ≈ 20; green), moderately adherent (mean BFI between 4 and 20; orange), and strongly adherent (mean BFI < 4; red). These categories indicate the isolates’ capacity for the early stages of …
	Green and red boxes in the "Planktonic antimicrobial susceptibility profile" columns indicate susceptible and resistant strains, respectively, as determined by antimicrobial susceptibility testing interpreted according to the 2026 European committee on antimicrobial susceptibility testing (EUCAST) clinical breakpoints [25]:
						Antibiotics		MIC, mg/L		IZD, mm
								≤S	>R	≥S	<R
					Standard list	Trimethoprim-sulfamethoxazole (TRS)		0.125	0.125	26	26
						Piperacillin-tazobactam (PIT)		4	4	26	26
						Meropenem (MER)		1	4	26	20
					Supplementary list	Imipenem (IMI)		2a	4a	24b	18b
						Cefiderocol (FDC)		2a	2a	-	-
	Abbreviations: CA-SFM, Antibiogram Committee of the French Society of Microbiology; CF, cystic fibrosis; FDC, cefiderocol; IMI, imipenem; IZD, inhibition zone diameter; MER, meropenem; MIC, minimal inhibitory concentration; PIT, piperacillin-tazobactam; PK/PD, pharmacokinetics and pharmacodynamics; R, resistant; S, susceptible; TRS, trimethoprim-sulfamethoxazole.
	A dash (–) indicates that no data were available.
	aAntibiotics without EUCAST breakpoints: MIC values were interpreted according to the 2025 Antibiogram Committee of the French Society of Microbiology (CA-SFM) non-species-related PK/PD breakpoints [18].
	bClinical and Laboratory Standards Institute M45 (4th ed.) tentative epidemiological cutoff values and clinical breakpoints for Achromobacter spp. were applied due to the absence of EUCAST breakpoints [26].
